# Supplementary material for: Loss of the melanocortin-4 receptor in mice causes dilated cardiomyopathy
Source: eLife. 2017 Aug 22;6:e28118. doi: 10.7554/eLife.28118 (PMC5577919; doi:10.7554/eLife.28118)
Supplement: Figure 1—source data 1. — This source file provides mean, SD, sample size and statistical test information for all echocardiography analyses in Figure 1, of which examples are shown in Figure 1A–B and H-I. [file elife-28118-fig1-data1.xlsx]

## Sheet: Source data from Figure 1
Figure 1C	WT AV	SD	n	Mc4r+/- AV	SD	n	Mc4r-/- AV	SD	n
16 weeks	51.464	1.9728	5	52.2044	5.34833	5	44.0281	4.01306	6
20 weeks	54.9276	1.743	5	42.7827	0.857444	5	45.4909	3.40272	6
26 weeks	52.0872	1.67882	5	46.093	3.40538	5	35.9516	4.28109	6
30 weeks	52.9595	1.70106	5	49.626	1.69626	5	35.9008	5.09512	6
Sidak's multiple comparisons test	Mean Diff.	95% CI of diff.	Significant?	Summary	Adjusted P Value
16wk
WT vs. Mc4r +/-	-0.7718	-19.42 to 17.87	no	ns	> 0.9999
WT vs. Mc4r -/-	7.154	-11.49 to 25.80	no	ns	> 0.9999
Mc4r +/- vs. Mc4r -/-	7.926	-8.222 to 24.07	no	ns	> 0.9999
20 wk
WT vs. Mc4r +/-	12.1	-7.396 to 31.61	no	ns	0.2315
WT vs. Mc4r -/-	9.824	-7.795 to 27.44	no	ns	0.6647
Mc4r +/- vs. Mc4r -/-	-2.281	-18.28 to 13.72	no	ns	> 0.9999
26 wk
WT vs. Mc4r +/-	7.157	-9.971 to 24.28	no	ns	> 0.9999
WT vs. Mc4r -/-	17.3	0.8171 to 33.78	Yes	*	0.0201
Mc4r +/- vs. Mc4r -/-	10.14	-5.319 to 25.60	no	ns	0.5042
30 wk
WT vs. Mc4r +/-	4.82	-13.83 to 23.47	no	ns	> 0.9999
WT vs. Mc4r -/-	18.55	0.4908 to 36.60	Yes	*	0.0114
Mc4r +/- vs. Mc4r -/-	13.73	-1.736 to 29.19	no	ns	0.0813
Figure 1D	WT AV	SD	n	Mc4r+/- AV	SD	n	Mc4r-/- AV	SD	n
16 weeks	80.207	1.96282	5	78.1784	3.84622	5	63.7277	4.91815	6
20 weeks	85.29	3.27589	5	78.5707	3.7921	5	76.5684	3.4222	6
26 weeks	83.3061	2.44076	5	77.84	3.87167	5	64.9526	5.37158	6
30 weeks	84.1231	1.69264	5	81.4583	1.64562	5	64.2668	6.86304	6
Sidak's multiple comparisons test	Mean Diff.	95% CI of diff.	Significant?	Summary	Adjusted P Value
16wk
WT vs. Mc4r +/-	3.743	-19.85 to 27.33	no	ns	> 0.9999
WT vs. Mc4r -/-	18.46	-3.384 to 40.30	no	ns	0.0762
Mc4r +/- vs. Mc4r -/-	14.71	-5.224 to 34.65	no	ns	0.1902
20 wk
WT vs. Mc4r +/-	6.676	-16.92 to 30.27	no	ns	> 0.9999
WT vs. Mc4r -/-	8.703	-13.14 to 30.54	no	ns	> 0.9999
Mc4r +/- vs. Mc4r -/-	2.027	-17.91 to 21.97	no	ns	> 0.9999
26 wk
WT vs. Mc4r +/-	7.667	-13.05 to 28.39	no	ns	> 0.9999
WT vs. Mc4r -/-	20.55	0.6163 to 40.49	Yes	*	0.0309
Mc4r +/- vs. Mc4r -/-	12.89	-5.817 to 31.59	no	ns	0.366
30 wk
WT vs. Mc4r +/-	4.247	-18.31 to 26.81	no	ns	> 0.9999
WT vs. Mc4r -/-	22.24	0.3973 to 44.08	Yes	*	0.0144
Mc4r +/- vs. Mc4r -/-	17.99	-0.7124 to 36.70	no	ns	0.0544
Figure 1E	WT AV	SD	n	Mc4r+/- AV	SD	n	Mc4r-/- AV	SD	n
16 weeks	3.15076	0.4967	5	3.71908	0.599927	5	4.01348	0.463967	6
20 weeks	3.08367	0.381456	5	3.56999	0.732014	5	3.74065	0.607537	6
26 weeks	2.8706	0.291411	5	3.42833	0.447492	5	3.85764	0.419986	6
30 weeks	2.9402	0.191671	5	3.00081	0.224056	5	3.95695	0.588859	6
Sidak's multiple comparisons test	Mean Diff.	95% CI of diff.	Significant?	Summary	Adjusted P Value
16wk
WT vs. Mc4r +/-	-0.6083	-1.721 to 0.5040	no	ns	0.5759
WT vs. Mc4r -/-	-0.8804	-1.993 to 0.2319	no	ns	0.0565
Mc4r +/- vs. Mc4r -/-	-0.2721	-1.235 to 0.6912	no	ns	0.9902
20 wk
WT vs. Mc4r +/-	-0.5051	-1.668 to 0.6582	no	ns	0.7788
WT vs. Mc4r -/-	-0.7525	-1.804 to 0.2986	no	ns	0.2997
Mc4r +/- vs. Mc4r -/-	-0.2474	-1.202 to 0.7073	no	ns	> 0.9999
26 wk
WT vs. Mc4r +/-	-0.558	-1.580 to 0.4637	no	ns	0.6034
WT vs. Mc4r -/-	-0.9873	-1.971 to -0.004171	Yes	*	0.017
Mc4r +/- vs. Mc4r -/-	-0.4293	-1.352 to 0.4930	no	ns	0.8556
30 wk
WT vs. Mc4r +/-	0.004639	-1.108 to 1.117	no	ns	> 0.9999
WT vs. Mc4r -/-	-1.019	-1.941 to -0.09673	Yes	*	0.0126
Mc4r +/- vs. Mc4r -/-	-1.024	-2.101 to 0.05335	no	*	0.0232
Figure 1F	WT AV	SD	n	Mc4r+/- AV	SD	n	Mc4r-/- AV	SD	n
16 weeks	653.063	37.8006	5	528.065	174.998	5	536.525	115.999	6
20 weeks	645.447	23.6689	5	593.2	46.8207	5	570.587	44.8201	6
26 weeks	633.498	14.5363	5	613.493	81.2558	5	486.425	96.064	6
30 weeks	673.533	42.5459	5	668.209	35.3658	5	517.592	120.049	6
Sidak's multiple comparisons test	Mean Diff.	95% CI of diff.	Significant?	Summary	Adjusted P Value
16wk
WT vs. Mc4r +/-	139	-24.73 to 302.7	no	ns	0.0712
WT vs. Mc4r -/-	144.1	-19.63 to 307.8	no	ns	0.0824
Mc4r +/- vs. Mc4r -/-	5.098	-136.7 to 146.9	no	ns	> 0.9999
20 wk
WT vs. Mc4r +/-	51.05	-120.2 to 222.3	no	ns	> 0.9999
WT vs. Mc4r -/-	70.04	-84.67 to 224.8	no	ns	0.4532
Mc4r +/- vs. Mc4r -/-	18.99	-121.5 to 159.5	no	ns	> 0.9999
26 wk
WT vs. Mc4r +/-	24.13	-126.3 to 174.5	no	ns	> 0.9999
WT vs. Mc4r -/-	151.2	6.480 to 295.9	Yes	*	0.0181
Mc4r +/- vs. Mc4r -/-	127.1	-8.690 to 262.8	no	ns	0.05
30 wk
WT vs. Mc4r +/-	3.324	-160.4 to 167.1	no	ns	> 0.9999
WT vs. Mc4r -/-	175.9	17.41 to 334.5	Yes	*	0.0112
Mc4r +/- vs. Mc4r -/-	172.6	36.86 to 308.4	Yes	*	0.015
Figure 1G	WT AV	SD	n	Mc4r+/- AV	SD	n	Mc4r-/- AV	SD	n
16 weeks	0.91772	0.103295	5	0.739602	0.182743	5	0.855912	0.10826	6
20 weeks	0.766667	0.228163	5	0.892277	0.0429272	5	0.789611	0.152458	6
26 weeks	1.08323	0.169526	5	0.870833	0.179717	5	0.920486	0.269373	6
30 weeks	0.991206	0.201418	5	0.92125	0.205868	5	0.867014	0.106917	6
Sidak's multiple comparisons test	Mean Diff.	95% CI of diff.	Significant?	Summary	Adjusted P Value
16wk
WT vs. Mc4r +/-	0.1781	-0.1452 to 0.5015	no	ns	0.3309
WT vs. Mc4r -/-	0.07854	-0.2448 to 0.4019	no	ns	> 0.9999
Mc4r +/- vs. Mc4r -/-	-0.09958	-0.3796 to 0.1805	no	ns	0.8188
20 wk
WT vs. Mc4r +/-	-0.1259	-0.4641 to 0.2123	no	ns	0.7715
WT vs. Mc4r -/-	-0.04437	-0.3499 to 0.2612	no	ns	> 0.9999
Mc4r +/- vs. Mc4r -/-	0.08153	-0.1960 to 0.3591	no	ns	0.9977
26 wk
WT vs. Mc4r +/-	0.2121	-0.08496 to 0.5091	no	ns	0.1745
WT vs. Mc4r -/-	0.1624	-0.1234 to 0.4482	no	ns	0.3813
Mc4r +/- vs. Mc4r -/-	-0.04965	-0.3178 to 0.2185	no	ns	> 0.9999
30 wk
WT vs. Mc4r +/-	0.06417	-0.2592 to 0.3875	no	ns	> 0.9999
WT vs. Mc4r -/-	0.1184	-0.1947 to 0.4315	no	ns	0.7264
Mc4r +/- vs. Mc4r -/-	0.05424	-0.2139 to 0.3223	no	ns	> 0.9999
Figure 1J	WT	Mc4r -/-
Mean	53.72	33.74
Std. Deviation	2.24	5.172
n	5	5
Unpaired t test
P value	< 0.0001
P value summary	****
Significantly different? (P < 0.05)	Yes
One- or two-tailed P value?	Two-tailed
Figure 1K	WT	Mc4r -/-
Mean	85.69	62.49
Std. Deviation	1.898	7.192
n	5	5
Unpaired t test
P value	0.0001
P value summary	***
Significantly different? (P < 0.05)	Yes
One- or two-tailed P value?	Two-tailed
Figure 1L	WT	Mc4r -/-
Mean	2.93	4.251
Std. Deviation	0.2625	0.1815
n	5	5
Unpaired t test
P value	< 0.0001
P value summary	****
Significantly different? (P < 0.05)	Yes
One- or two-tailed P value?	Two-tailed
Figure 1M	WT	Mc4r -/-
Mean	689.2	474.7
Std. Deviation	26.24	70.68
n	5	5
Unpaired t test
P value	0.0002
P value summary	***
Significantly different? (P < 0.05)	Yes
One- or two-tailed P value?	Two-tailed
Figure 1n	WT	Mc4r -/-
Mean	1.027	0.8124
Std. Deviation	0.188	0.1999
n	5	5
Unpaired t test
P value	0.1185
P value summary	ns
Significantly different? (P < 0.05)	no
One- or two-tailed P value?	Two-tailed
