# Supplementary material for: Loss of the melanocortin-4 receptor in mice causes dilated cardiomyopathy
Source: eLife. 2017 Aug 22;6:e28118. doi: 10.7554/eLife.28118 (PMC5577919; doi:10.7554/eLife.28118)
Supplement: Figure 3—source data 1. — This source file provides mean, SD, sample size and statistical test information for all echocardiography analyses in Figure 3, of which examples are shown in Figure 3A–B. [file elife-28118-fig3-data1.xlsx]

## Sheet: Source data from Figure 3
Figure 3C	loxTB-/-	loxTB+/+
Mean	55.09	38.68
Std. Deviation	2.782	11.11
n	5	5
Unpaired t test with Welch's correction
P value	0.0272
P value summary	*
Significantly different? (P < 0.05)	Yes
One- or two-tailed P value?	Two-tailed
Figure 3D	loxTB-/-	loxTB+/+
Mean	86.11	68.06
Std. Deviation	2.197	13.14
n	5	5
Unpaired t test with Welch's correction
P value	0.0357
P value summary	*
Significantly different? (P < 0.05)	Yes
One- or two-tailed P value?	Two-tailed
Figure 3E	loxTB-/-	loxTB+/+
Mean	3.397	4.016
Std. Deviation	0.02251	0.6612
n	5	5
Unpaired t test with Welch's correction
P value	0.1044
P value summary	ns
Significantly different? (P < 0.05)	no
One- or two-tailed P value?	Two-tailed
Figure 3F	loxTB-/-	loxTB+/+
Mean	628.9	492
Std. Deviation	55.64	98.06
n	5	5
Unpaired t test with Welch's correction
P value	0.0455
P value summary	*
Significantly different? (P < 0.05)	Yes
One- or two-tailed P value?	Two-tailed
Figure 3G	loxTB-/-	loxTB+/+
Mean	0.9442	0.8861
Std. Deviation	0.0674	0.2669
n	5	5
Unpaired t test with Welch's correction
P value	0.664
P value summary	ns
Significantly different? (P < 0.05)	no
One- or two-tailed P value?	Two-tailed
