# Supplementary material for: Loss of the melanocortin-4 receptor in mice causes dilated cardiomyopathy
Source: eLife. 2017 Aug 22;6:e28118. doi: 10.7554/eLife.28118 (PMC5577919; doi:10.7554/eLife.28118)
Supplement: Figure 4—source data 1. — This source file provides mean, SD, sample size and statistical test information for all qRT-PCR experiments in Figure 4. [file elife-28118-fig4-data1.xlsx]

## Sheet: Source data from Figure 4
Figure 4 A Hypothalamus	Mc4r -/-	WT
Mean	1	266.6
Std. Deviation	0.1688	0.1688
n	6	6
Unpaired t test
P value	< 0.0001
P value summary	****
Significantly different? (P < 0.05)	Yes
One- or two-tailed P value?	Two-tailed
Figure 4 A Brainstem	Mc4r -/-	WT
Mean	1	249.7
Std. Deviation	0.07437	0.07437
n	6	6
Unpaired t test
P value	< 0.0001
P value summary	****
Significantly different? (P < 0.05)	Yes
One- or two-tailed P value?	Two-tailed
Figure 4 B	LVPW	Hypothalamus
Mean	1	266.6
Std. Deviation	0.1688	0.1688
n	6	6
Unpaired t test
P value	< 0.0001
P value summary	****
Significantly different? (P < 0.05)	Yes
One- or two-tailed P value?	Two-tailed
