# Supplementary material for: Loss of the melanocortin-4 receptor in mice causes dilated cardiomyopathy
Source: eLife. 2017 Aug 22;6:e28118. doi: 10.7554/eLife.28118 (PMC5577919; doi:10.7554/eLife.28118)
Supplement: Figure 5—source data 1. — This source file provides mean, SD, sample size and statistical test information for all body compostion, glucose tolerance, and echocardiography studies in Figure 5. [file elife-28118-fig5-data1.xlsx]

## Sheet: Source data from Figure 5
Figure 5A	WT	DIO	Mc4r-/-
Mean	30.97	55.85	53.21
Std. Deviation	1.765	1.961	2.139
n	5	5	5
Sidak's multiple comparisons test	Mean Diff.	95% CI of diff.	Significant?	Summary	Adjusted P Value
WT vs. DIO	-24.88	-28.32 to -21.44	Yes	****	< 0.0001
WT vs. Mc4r-/-	-22.24	-25.68 to -18.81	Yes	****	< 0.0001
DIO vs. Mc4r-/-	2.638	-0.7977 to 6.074	no	ns	0.1557
Figure 5B	WT	DIO	Mc4r-/-
Mean	20.81	26.2	22.67
Std. Deviation	0.3093	0.7663	0.7678
n	5	5	5
Sidak's multiple comparisons test	Mean Diff.	95% CI of diff.	Significant?	Summary	Adjusted P Value
WT vs. Mc4r-/-	-5.399	-6.540 to -4.258	Yes	****	< 0.0001
WT vs. DIO	-1.864	-3.005 to -0.7229	Yes	**	0.0021
Mc4r-/- vs. DIO	3.535	2.394 to 4.676	Yes	****	< 0.0001
Figure 5C	WT	DIO	Mc4r-/-
Mean	67.35	49.29	40.6
Std. Deviation	3.783	1.731	0.9156
n	5	5	5
Sidak's multiple comparisons test	Mean Diff.	95% CI of diff.	Significant?	Summary	Adjusted P Value
WT vs. Mc4r-/-	18.06	13.76 to 22.37	Yes	****	< 0.0001
WT vs. DIO	26.75	22.44 to 31.06	Yes	****	< 0.0001
Mc4r-/- vs. DIO	8.686	4.377 to 12.99	Yes	***	0.0004
Figure 5D	WT	DIO	Mc4r-/-
Mean	3.738	17.43	25.18
Std. Deviation	1.374	1.699	1.161
n	5	5	5
Sidak's multiple comparisons test	Mean Diff.	95% CI of diff.	Significant?	Summary
WT vs. Mc4r-/-	-13.69	-16.19 to -11.19	Yes	****	< 0.0001
WT vs. DIO	-21.45	-23.95 to -18.94	Yes	****	< 0.0001
Mc4r-/- vs. DIO	-7.754	-10.26 to -5.251	Yes	****	< 0.0001
Figure 5E	WT	DIO	Mc4r-/-
Mean	11.91	32.71	45.09
Std. Deviation	3.805	2.141	1.001
n	5	5	5
Sidak's multiple comparisons test	Mean Diff.	95% CI of diff.	Significant?	Summary	Adjusted P Value
WT vs. Mc4r-/-	-20.8	-25.33 to -16.27	Yes	****	< 0.0001
WT vs. DIO	-33.18	-37.71 to -28.65	Yes	****	< 0.0001
Mc4r-/- vs. DIO	-12.38	-16.91 to -7.845	Yes	****	< 0.0001
Figure 5F	WT			DIO			Mc4r--/-
	Mean	SD	n	Mean	SD	n	Mean	SD	n
0	147.8	17.4557	5	156.4	15.1756	5	148.4	34.4355	5
15min	248.4	41.0463	5	297	29.7405	5	269.8	63.3459	5
30 min	223.6	24.2652	5	279	12.1861	5	260	72.1006	5
1hr	154.4	18.1053	5	217.2	26.6683	5	213	49.5025	5
2hr	144	20.2978	5				179.2	45.2736	5
Sidak's multiple comparisons test	Mean Diff.	95% CI of diff.	Significant?	Summary	Adjusted P Value
0
DIO vs. Mc4r--/-	8	-49.27 to 65.27	no	ns	0.9809
DIO vs. WT	8.6	-48.67 to 65.87	no	ns	0.9765
Mc4r--/- vs. WT	0.6	-56.67 to 57.87	no	ns	> 0.9999
15 min
DIO vs. Mc4r--/-	27.2	-30.07 to 84.47	no	ns	0.5748
DIO vs. WT	48.6	-8.674 to 105.9	no	ns	0.1191
Mc4r--/- vs. WT	21.4	-35.87 to 78.67	no	ns	0.7408
30 min
DIO vs. Mc4r--/-	19	-38.27 to 76.27	no	ns	0.8033
DIO vs. WT	55.4	-1.874 to 112.7	no	ns	0.0609
Mc4r--/- vs. WT	36.4	-20.87 to 93.67	no	ns	0.3273
1hr
DIO vs. Mc4r--/-	4.2	-53.07 to 61.47	no	ns	0.9971
DIO vs. WT	62.8	5.526 to 120.1	Yes	*	0.0272
Mc4r--/- vs. WT	58.6	1.326 to 115.9	Yes	*	0.0434
2hr
DIO vs. Mc4r--/-	-34	-91.27 to 23.27	no	ns	0.3859
DIO vs. WT	1.2	-56.07 to 58.47	no	ns	> 0.9999
Mc4r--/- vs. WT	35.2	-22.07 to 92.47	no	ns	0.3559
Figure 5G	WT	DIO	Mc4r-/-
Mean	35978	43251	42728
Std. Deviation	2810	10116	2944
n	5		5
Dunn's multiple comparisons test	Mean rank diff.	Significant?	Summary	Adjusted P Value
WT vs. Mc4r--/-	-9.8	Yes	*	0.0264
WT vs. DIO	-9.6	Yes	*	0.0309
Figure 5K	WT	DIO	Mc4r-/-
Mean	53.23	52.49	38.93
Std. Deviation	3.707	3.811	8.628
n	5	5	5
Sidak's multiple comparisons test	Mean Diff.	95% CI of diff.	Significant?	Summary	Adjusted P Value
WT vs. DIO	0.7462	-9.506 to 11.00	no	ns	0.9962
WT vs. Mc4r -/-	14.3	4.053 to 24.56	Yes	**	0.0067
DIO vs. Mc4r -/-	13.56	3.307 to 23.81	Yes	**	0.0097
Figure 5L	WT	DIO	Mc4r-/-
Mean	85.51	84.48	69.09
Std. Deviation	2.723	2.923	10.83
n	5	5	5
Sidak's multiple comparisons test	Mean Diff.	95% CI of diff.	Significant?	Summary	Adjusted P Value
WT vs. DIO	1.031	-12.00 to 14.06	no	ns	0.9949
WT vs. Mc4r-/-	16.42	3.382 to 29.45	Yes	*	0.0138
DIO vs. Mc4r-/-	15.38	3.096 to 27.67	Yes	*	0.0144
Figure 5M	WT	DIO	Mc4r-/-
Mean	3.199	3.272	3.966
Std. Deviation	0.2395	0.2918	0.3497
n	5	5	5
Sidak's multiple comparisons test	Mean Diff.	95% CI of diff.	Significant?	Summary	Adjusted P Value
WT vs. DIO	-0.07308	-0.5936 to 0.4474	no	ns	0.9741
WT vs. Mc4r -/-	-0.7672	-1.288 to -0.2467	Yes	**	0.0045
DIO vs. Mc4r -/-	-0.6942	-1.215 to -0.1736	Yes	**	0.0092
Figure 5n	WT	DIO	Mc4r-/-
Mean	655.5	622.9	534.3
Std. Deviation	25.54	16.86	146.1
n	5	5	5
Sidak's multiple comparisons test	Mean Diff.	95% CI of diff.	Significant?	Summary	Adjusted P Value
WT vs. DIO	32.58	-118.4 to 183.6	no	ns	0.9155
WT vs. Mc4r -/-	121.2	-29.81 to 272.2	no	ns	0.1322
DIO vs. Mc4r -/-	88.61	-62.39 to 239.6	no	ns	0.3414
Figure 5O	WT	DIO	Mc4r-/-
Mean	0.9625	1.046	0.8116
Std. Deviation	0.1075	0.04775	0.2191
n	5	5	5
Sidak's multiple comparisons test	Mean Diff.	95% CI of diff.	Significant?	Summary	Adjusted P Value
WT vs. DIO	-0.08385	-0.3354 to 0.1677	no	ns	0.7546
WT vs. Mc4r -/-	0.1509	-0.1006 to 0.4025	no	ns	0.3239
DIO vs. Mc4r -/-	0.2348	-0.01675 to 0.4863	no	ns	0.0698
