# Supplementary material for: Loss of the melanocortin-4 receptor in mice causes dilated cardiomyopathy
Source: eLife. 2017 Aug 22;6:e28118. doi: 10.7554/eLife.28118 (PMC5577919; doi:10.7554/eLife.28118)
Supplement: Figure 6—source data 1. — This source file provides mean, SD, sample size and statistical test information for the gross pathological and histological analyses presented in Figure 6. [file elife-28118-fig6-data1.xlsx]

## Sheet: Source data from Figure 6
Figure 6B	Mc4r+/+			Mc4r-/-
	Mean	Std. Deviation	n	Mean	Std. Deviation	n
6 weeks	105.725	19.4383	4	110.4	5.12965	4
12 weeks	141.143	21.248	7	160.571	17.6999	7
30 weeks	142.26	13.5602	5	184.78	16.0848	5
Sidak's multiple comparisons test	Mean Diff.	95% CI of diff.	Significant?	Summary	Adjusted P Value
Mc4r+/+ - Mc4r-/-
6 weeks	-4.675	-35.46 to 26.11	no	ns	0.9734
12 weeks	-19.43	-42.70 to 3.845	no	ns	0.123
30 weeks	-42.52	-70.06 to -14.98	Yes	**	0.0016
Figure 6C	WT	Mc4r-/-
Mean	0.007064	0.006913
Std. Deviation	0.0004412	0.0009851
Unpaired t test
P value	0.7614
P value summary	ns
Significantly different? (P < 0.05)	no
One- or two-tailed P value?	Two-tailed
Figure 6D	DIO	Mc4r-/-
Mean	167.1	203.4
Std. Deviation	9.769	18.03
n	7	6
Unpaired t test
P value	0.0007
P value summary	***
Significantly different? (P < 0.05)	Yes
One- or two-tailed P value?	Two-tailed
Figure 6F	DIO	Mc4r-/-
Mean	280.1	274.6
Std. Deviation	88.24	87.77
n	3	3
Unpaired t test
P value	0.942
P value summary	ns
Significantly different? (P < 0.05)	no
One- or two-tailed P value?	Two-tailed
