# Supplementary material for: Loss of the melanocortin-4 receptor in mice causes dilated cardiomyopathy
Source: eLife. 2017 Aug 22;6:e28118. doi: 10.7554/eLife.28118 (PMC5577919; doi:10.7554/eLife.28118)
Supplement: Figure 7—source data 1. — This source file provides mean, SD, sample size and statistical test information for all studies presented in Figure 7. [file elife-28118-fig7-data1.xlsx]

## Sheet: Source data from Figure 7
Figure 7A	WT	Mc4r+/-	Mc4r-/-
Mean	,	1.087	1.111
Std. Deviation	0.32	0.333	0.311
Sidak's multiple comparisons test	Mean Diff.	95% CI of diff.	Significant?	Summary	Adjusted P Value
WT vs. Mc4r+/-	-0.087	-0.6502 to 0.4762	no	ns	0.9661
WT vs. Mc4r-/-	-0.111	-0.6742 to 0.4522	no	ns	0.9336
Mc4r+/- vs. Mc4r-/-	-0.024	-0.5872 to 0.5392	no	ns	0.9992
Figure 7C
	Mc4r-WT			Mc4r -/-
ATP synthase	1.13749	0.154211	5	1.21035	0.0427366	5
CIII	0.870382	0.0606351	5	0.905063	0.0485375	5
CIV	0.928462	0.179054	5	1.07251	0.130306	5
CII	0.598519	0.0622949	5	0.593033	0.0725778	5
CI	0.742497	0.198473	5	0.636355	0.0555041	5
Sidak's multiple comparisons test	Mean Diff.	95% CI of diff.	Significant?	Summary	Adjusted P Value
Mc4r-WT - Mc4r -/-
ATP synthase	-0.07286	-0.2690 to 0.1233	no	ns	0.8573
CIII	-0.03468	-0.2308 to 0.1615	no	ns	0.9936
CIV	-0.1441	-0.3402 to 0.05210	no	ns	0.2447
CII	0.005485	-0.1907 to 0.2016	no	ns	> 0.9999
CI	0.1061	-0.09001 to 0.3023	no	ns	0.5624
Figure 7E	WT			Mc4r-/-
	Mean	SD	n	Mean	SD	n
G+M	19.805	7.03154	5	26.724	4.37897	5
Palm-carn	33.8313	14.4103	5	55.2472	26.9017	5
ADP	57.1063	16.2444	5	103.886	34.7736	5
Oct-carn	64.5628	15.6938	5	153.726	68.3371	5
Suc	86.8995	31.7938	5	199.583	89.3893	5
CCCP	75.5592	28.5128	5	203.376	97.2994	5
Holm-Sidak's multiple comparisons test	Mean Diff.	Significant?	Summary	Adjusted P Value
G+M	-6.919	no	ns	0.8175
Palm-carn	-21.42	no	ns	0.7255
ADP	-46.78	no	ns	0.326
Oct-carn	-89.16	Yes	*	0.0174
Suc	-112.7	Yes	**	0.0022
CCCP	-127.8	Yes	***	0.0005
Figure 7F	WT	Mc4r-/-
Mean	1.784	1.918
Std. Deviation	0.3551	0.3442
n	5	5
Paired t test
P value	0.2692
P value summary	ns
Significantly different? (P < 0.05)	no
One- or two-tailed P value?	Two-tailed
Figure 7G	WT	Mc4r-/-
Mean	1	1.922
Std. Deviation	0	0.6803
n	5	5
Ratio paired t test
P value	0.0309
P value summary	*
Significantly different? (P < 0.05)	Yes
One- or two-tailed P value?	Two-tailed
Figure 7H	WT	Mc4r-/-
Mean	8.817	9.892
Std. Deviation	2.823	4.621
n	5	5
Unpaired t test
P value	0.5833
P value summary	ns
Significantly different? (P < 0.05)	no
One- or two-tailed P value?	Two-tailed
