# Supplementary material for: Loss of the melanocortin-4 receptor in mice causes dilated cardiomyopathy
Source: eLife. 2017 Aug 22;6:e28118. doi: 10.7554/eLife.28118 (PMC5577919; doi:10.7554/eLife.28118)
Supplement: Figure 8—source data 1. — This source file provides mean, SD, sample size and statistical test information for all high resolution respirometry studies in Figure 8. [file elife-28118-fig8-data1.xlsx]

## Sheet: Source data from Figure 8
Figure 8A
	WT			Mc4r -/-
G+M	20.4814	1.71543	7	23.7881	2.98881	7
Palm-carn	27.9856	2.27207	7	31.8642	2.62427	7
ADP	55.5459	3.76655	7	73.0831	4.74582	7
Oct-carn	60.6841	3.58384	7	81.2303	5.80649	7
Suc	87.0875	3.11452	7	129.93	9.48349	7
CCCP	80.2263	4.12499	7	116.253	11.092	7
Holm-Sidak's multiple comparisons test	Mean Diff.	Significant?	Summary	Individual P Value
WT - Mc4r -/-
G+M	-3.307	no	ns	0.9619
Palm-carn	-3.879	no	ns	0.9619
ADP	-17.54	Yes	*	0.0455
Oct-carn	-20.55	Yes	*	0.0146
Suc	-42.84	Yes	****	< 0.0001
CCCP	-36.03	Yes	****	< 0.0001
Figure 8B
	WT	Mc4r-/-
Mean	2.069	2.208
Std. Deviation	0.1493	0.1916
n	7	7
Paired t test
P value	0.1282
P value summary	ns
Figure 8C
	WT	Mc4r-/-
Mean	1	1.518
Std. Deviation	0	0.4116
n	7	7
Ratio paired t test
P value	0.0066
P value summary	**
Significantly different? (P < 0.05)	Yes
One- or two-tailed P value?	Two-tailed
Figure 8D
	WT			Mc4r -/-
G+M	20.4814	1.71543	6	23.7881	2.98881	6
Palm-carn	27.9856	2.27207	6	31.8642	2.62427	6
ADP	55.5459	3.76655	6	73.0831	4.74582	6
Oct-carn	60.6841	3.58384	6	81.2303	5.80649	6
Suc	87.0875	3.11452	6	129.93	9.48349	6
CCCP	80.2263	4.12499	6	116.253	11.092	6
Holm-Sidak's multiple comparisons test	Mean Diff.	Significant?	Summary	Individual P Value
WT - Mc4r -/-
G+M	-1.498	no	ns	0.9616
Palm-carn	-2.561	no	ns	0.9616
ADP	-3.054	no	ns	0.9616
Oct-carn	-3.545	no	ns	0.9616
Suc	-12.05	no	ns	0.1206
CCCP	-9.28	no	ns	0.339
Figure 8E
	WT	Mc4r-/-
Mean	0.6286	0.5502
Std. Deviation	0.07971	0.135
n	6	6
Paired t test
P value	0.238
P value summary	ns
Figure 8F
	WT	Mc4r-/-
Mean	1	1.16
Std. Deviation	0	0.2227
n	6	6
Ratio paired t test
P value	0.126
P value summary	ns
Significantly different? (P < 0.05)	no
