# Supplementary material for: Loss of the melanocortin-4 receptor in mice causes dilated cardiomyopathy
Source: eLife. 2017 Aug 22;6:e28118. doi: 10.7554/eLife.28118 (PMC5577919; doi:10.7554/eLife.28118)
Supplement: Figure 9—source data 1. — This source file provides mean, SD, sample size and statistical test information for the Figure 9A western blot study an example of which is shown in Figure 9B. [file elife-28118-fig9-data1.xlsx]

## Sheet: Source data from Figure 9
Figure 9A	Mc4r-WT			Mc4r -/-
	mean	SD	n	mean	SD	n
ATP synthase	0.824095	0.121507	5	0.797055	0.202844	5
CIII	0.903794	0.278077	5	0.670128	0.120414	5
CIV	0.634469	0.176158	5	0.449007	0.124376	5
CII	0.588642	0.201003	5	0.372547	0.0470984	5
CI	0.477908	0.106793	5	0.266934	0.0220919	5
Sidak's multiple comparisons test	Mean Diff.	95% CI of diff.	Significant?	Summary	Adjusted P Value
Mc4r-WT - Mc4r -/-
ATP synthase	0.02704	-0.2419 to 0.2960	no	ns	0.9996
CIII	0.2337	-0.03530 to 0.5026	no	ns	0.1154
CIV	0.1855	-0.08350 to 0.4544	no	ns	0.3056
CII	0.2161	-0.05287 to 0.4851	no	ns	0.1688
CI	0.211	-0.05799 to 0.4799	no	ns	0.1876
