# Supplementary material for: Loss of the melanocortin-4 receptor in mice causes dilated cardiomyopathy
Source: eLife. 2017 Aug 22;6:e28118. doi: 10.7554/eLife.28118 (PMC5577919; doi:10.7554/eLife.28118)
Supplement: Figure 10—source data 1. — This source file provides mean, SD, sample size and statistical test information for all ROS studies presented in Figure 10. [file elife-28118-fig10-data1.xlsx]

## Sheet: Source data from Figure 10
Figure 10A	WT	Mc4r-/-
Mean	1	1.466
Std. Deviation	0.3432	0.2454
n	5	5
Unpaired t test
P value	0.0388
P value summary	*
Significantly different? (P < 0.05)	Yes
One- or two-tailed P value?	Two-tailed
Figure 10B	WT	Mc4r-/-
Mean	1.025	1.832
Std. Deviation	0.148	0.4537
n	5	5
Unpaired t test
P value	0.0054
P value summary	**
Significantly different? (P < 0.05)	Yes
One- or two-tailed P value?	Two-tailed
Figure 10C	WT	Mc4r-/-
Mean	5.185e-09	5.078e-09
Std. Deviation	2.261e-10	3.234e-10
n	5	5
Unpaired t test
P value	0.56
P value summary	ns
Significantly different? (P < 0.05)	no
One- or two-tailed P value?	Two-tailed
Figure 10D	WT	Mc4r-/-
Mean	0.01871	0.02579
Std. Deviation	0.002259	0.006329
n	5	5
Unpaired t test
P value	0.0398
P value summary	*
Significantly different? (P < 0.05)	Yes
One- or two-tailed P value?	One-tailed
