# Supplementary material for: Loss of the melanocortin-4 receptor in mice causes dilated cardiomyopathy
Source: eLife. 2017 Aug 22;6:e28118. doi: 10.7554/eLife.28118 (PMC5577919; doi:10.7554/eLife.28118)
Supplement: Figure 11—source data 1. — This source file provides mean, SD, sample size and statistical test information for the qRT-PCR studies presented in Figure 11B. [file elife-28118-fig11-data1.xlsx]

## Sheet: Source data from Figure 11
Figure 11B
MYL4	WT	Mc4r-/-
Mean	1	3.728
Std. Deviation	0.1244	0.1426
n	4	6
Unpaired t test
P value	< 0.0001
P value summary	****
PGC1a	WT	Mc4r -/-
Mean	1	0.6566
Std. Deviation	0.2252	0.05765
n	4	6
Unpaired t test
P value	0.0064
P value summary	**
