# Supplementary material for: Loss of the melanocortin-4 receptor in mice causes dilated cardiomyopathy
Source: eLife. 2017 Aug 22;6:e28118. doi: 10.7554/eLife.28118 (PMC5577919; doi:10.7554/eLife.28118)
Supplement: Figure 12—source data 1. — This source file provides mean, SD, sample size and statistical test information for the doxorubicin studies outlined in Figure 12A and presented in Figure 12B. [file elife-28118-fig12-data1.xlsx]

## Sheet: Source data from Figure 12
Figure 12B
Genotype/Treatment	Mc4r+/- Saline			Mc4r+/+ Saline			Mc4r+/- Dox			Mc4r+/+ Dox
Day	Mean	SD	n	Mean	SD	n	Mean	SD	n	Mean	SD	n
0	0	0	7	0	0	6	0	0	16	0	0	17
7	0.157143	0.574042	7	-0.095	0.360541	6	-2.40375	1.06055	16	-0.895882	0.852775	17
14	0.637143	0.382218	7	0.458333	0.531015	6	-3.49562	1.26741	16	-1.74294	1.12455	17
Sidak's multiple comparisons test	Mean Diff.	95% CI of diff.	Significant?	Summary	Adjusted P Value
Day 0
Mc4r+/- Saline vs. Mc4r+/+ Saline	0	-1.168 to 1.168	no	ns	> 0.9999
Mc4r+/- Saline vs. Mc4r+/- Dox	0	-0.9515 to 0.9515	no	ns	> 0.9999
Mc4r+/- Saline vs. Mc4r+/+ Dox	0	-0.9430 to 0.9430	no	ns	> 0.9999
Mc4r+/+ Saline vs. Mc4r+/- Dox	0	-1.005 to 1.005	no	ns	> 0.9999
Mc4r+/+ Saline vs. Mc4r+/+ Dox	0	-0.9971 to 0.9971	no	ns	> 0.9999
Mc4r+/- Dox vs. Mc4r+/+ Dox	0	-0.7314 to 0.7314	no	ns	> 0.9999
7
Mc4r+/- Saline vs. Mc4r+/+ Saline	0.2521	-0.9160 to 1.420	no	ns	0.9932
Mc4r+/- Saline vs. Mc4r+/- Dox	2.561	1.609 to 3.512	Yes	****	< 0.0001
Mc4r+/- Saline vs. Mc4r+/+ Dox	1.053	0.1101 to 1.996	Yes	*	0.0203
Mc4r+/+ Saline vs. Mc4r+/- Dox	2.309	1.304 to 3.314	Yes	****	< 0.0001
Mc4r+/+ Saline vs. Mc4r+/+ Dox	0.8009	-0.1962 to 1.798	no	ns	0.1859
Mc4r+/- Dox vs. Mc4r+/+ Dox	-1.508	-2.239 to -0.7765	Yes	****	< 0.0001
14
Mc4r+/- Saline vs. Mc4r+/+ Saline	0.1788	-0.9894 to 1.347	no	ns	0.999
Mc4r+/- Saline vs. Mc4r+/- Dox	4.133	3.181 to 5.084	Yes	****	< 0.0001
Mc4r+/- Saline vs. Mc4r+/+ Dox	2.38	1.437 to 3.323	Yes	****	< 0.0001
Mc4r+/+ Saline vs. Mc4r+/- Dox	3.954	2.949 to 4.959	Yes	****	< 0.0001
Mc4r+/+ Saline vs. Mc4r+/+ Dox	2.201	1.204 to 3.198	Yes	****	< 0.0001
Mc4r+/- Dox vs. Mc4r+/+ Dox	-1.753	-2.484 to -1.021	Yes	****	< 0.0001
